# Supplementary material for: Gastric Microbiota Gender Differences in Subjects with Healthy Stomachs and Autoimmune Atrophic Gastritis
Source: Microorganisms. 2023 Jul 29;11(8):1938. doi: 10.3390/microorganisms11081938 (PMC10456958; doi:10.3390/microorganisms11081938)
Supplement: Supplementary file 1 [file microorganisms-11-01938-s001.zip]

Archive with 1 entries (1 files):
- microorganisms-2518012-supplementary.pdf
